# Supplementary material for: Updated Global Burden of Cholera in Endemic Countries
Source: PLoS Negl Trop Dis. 2015 Jun 4;9(6):e0003832. doi: 10.1371/journal.pntd.0003832 (PMC4455997; doi:10.1371/journal.pntd.0003832)
Supplement: S1 Dataset — Variable names are self-explanatory. Additional information related to the variables are given at the bottom of the table. (XLSX) [file pntd.0003832.s001.xlsx]

## Sheet: Geoda data (values .001 noA)
CountryID	Region	Country	IR2008	LogIR08	IR2009	LogIR09	IR2010	LogIR10	IR2011	LogIR11	IR2012	LogIR12	Sanit	water
1	EMR-D	Afghanistan	162.177	2.20999	23.8919	1.37825	83.4219	1.92128	128.262	2.1081	0.402293	-0.395457	63	50
2	EUR-B	Albania	0.001	-3	0.001	-3	0.001	-3	0.001	-3	0.001	-3	6	5
3	AFR-D	Algeria	0.001	-3	0.001	-3	0.001	-3	0.001	-3	0.001	-3	5	17
6	AFR-D	Angola	573.919	2.75885	106.675	2.02806	75.9113	1.88031	89.6391	1.9525	58.2562	1.76534	42	49
9	AMR-B	Antigua and Barbuda	0.001	-3	0.001	-3	0.001	-3	0.001	-3	0.001	-3	5
10	AMR-B	Argentina	0.001	-3	0.001	-3	0.001	-3	0.001	-3	0.001	-3	9
11	EUR-B	Armenia	0.001	-3	0.001	-3	0.001	-3	0.001	-3	0.001	-3	10	2
16	AMR-B	Bahamas	0.001	-3	0.001	-3	0.001	-3	2.72773	0.435801	2.68228	0.428504	0
17	EMR-B	Bahrain	0.001	-3	0.001	-3	0.001	-3	0.001	-3	0.001	-3	0
18	SEAR-D	Bangladesh	0.001	-3	0.001	-3	7.98012	0.90201	13.092	1.117	0.001	-3	44	19
19	AMR-B	Barbados	0.001	-3	0.001	-3	0.001	-3	0.001	-3	0.001	-3	1	0
20	EUR-C	Belarus	0.001	-3	0.001	-3	0.001	-3	0.001	-3	0.001	-3	7	0
22	AMR-B	Belize	0.001	-3	0.001	-3	0.001	-3	0.001	-3	0.001	-3	10	2
23	AFR-D	Benin	109.77	2.04048	8.00798	0.903523	103.367	2.01438	77.146	1.88731	62.056	1.79278	87	25
25	SEAR-D	Bhutan	26.0056	1.41507	31.226	1.49452	0.001	-3	0.001	-3	0.001	-3	56	4
26	AMR-D	Bolivia (Plurinational State of)	0.305061	-0.515613	0.001	-3	1.37841	0.13938	0.678133	-0.168685	0.476598	-0.321848	73	12
28	EUR-B	Bosnia and Herzegovina	0.001	-3	0.001	-3	0.001	-3	0.001	-3	0.001	-3	5	1
29	AFR-E	Botswana	4.13711	0.616697	7.68555	0.885675	0.001	-3	0.001	-3	0.001	-3	38	4
31	AMR-B	Brazil	0.001	-3	0.001	-3	0.001	-3	0.001	-3	0.001	-3	21	2
35	EUR-B	Bulgaria	0.001	-3	0.001	-3	0.001	-3	0.001	-3	0.001	-3	1	0
36	AFR-D	Burkina Faso	0.001	-3	0.001	-3	0.001	-3	1.2501	0.0969443	8.68207	0.938624	83	21
37	AFR-E	Burundi	27.1327	1.43349	39.7684	1.59954	36.0672	1.55711	112.259	2.05022	21.6671	1.3358	54	28
38	WPR-B	Cambodia	0.001	-3	2.75731	0.440485	40.933	1.61207	0.001	-3	0.001	-3	69	36
39	AFR-D	Cameroon	0.001	-3	39.9922	1.60197	521.665	2.71739	1060.25	3.02541	16.7236	1.22333	51	23
41	AFR-D	Cape Verde	0.001	-3	0.001	-3	0.001	-3	0.001	-3	0.001	-3	39	12
44	AFR-E	Central African Republic	0.001	-3	0.001	-3	0.001	-3	38.7803	1.58861	4.64373	0.666867	66	33
45	AFR-D	Chad	0.001	-3	5.89201	0.770264	545.612	2.73688	1429.27	3.15511	0.001	-3	87	49
46	AMR-B	Chile	0.001	-3	0.001	-3	0.001	-3	0.001	-3	0.001	-3	4	4
47	WPR-B	China	0.677684	-0.168973	0.33686	-0.47255	0.602386	-0.220125	0.0990766	-1.00403	0.29723	-0.526908	36	9
302	WPR-B	China	0.001	-3	0.001	-3	0.001	-3	0.001	-3	0.001	-3	36	9
51	AMR-B	Colombia	0.001	-3	0.0218328	-1.66089	0.001	-3	0.001	-3	0.001	-3	23	8
52	AFR-D	Comoros	6.16057	0.789621	0.001	-3	0.001	-3	0.001	-3	0.001	-3	64	5
182	AFR-E	Congo	40.2427	1.60469	23.2782	1.36695	0.001	-3	180.07	2.25544	271.173	2.43325	82	29
53	WPR-B	Cook Islands	0.001	-3	0.001	-3	0.001	-3	0.001	-3	0.001	-3	0
54	AMR-B	Costa Rica	0.001	-3	0.001	-3	0.001	-3	0.001	-3	0.001	-3	5	3
60	AFR-E	Côte d'Ivoire	0.383351	-0.416404	0.268798	-0.570574	1.68629	0.226932	65.1363	1.81382	21.4684	1.3318	76	20
56	AMR-A	Cuba	0.001	-3	0.001	-3	0.001	-3	0.001	-3	37.0086	1.5683	9	6
210	SEAR-D	Dem. People's Republic of Korea	0.001	-3	0.001	-3	0.001	-3	0.001	-3	0.001	-3	20	2
61	AFR-E	Democratic Republic of the Congo	512.589	2.70977	378.582	2.57816	223.247	2.34879	339.359	2.53066	511.982	2.70925	76	55
63	EMR-D	Djibouti	0.001	-3	0.001	-3	2454.33	3.38993	5907.46	3.7714	0.001	-3	50	12
64	AMR-B	Dominica	0.001	-3	0.001	-3	0.001	-3	0.001	-3	0.001	-3	17
65	AMR-B	Dominican Republic	0.001	-3	0.001	-3	19.068	1.2803	2049.63	3.31168	769.79	2.88637	17	14
67	AMR-D	Ecuador	0.001	-3	0.001	-3	0.001	-3	0.001	-3	0.001	-3	8	6
68	EMR-D	Egypt	0.001	-3	0.001	-3	0.001	-3	0.001	-3	0.001	-3	5	1
69	AMR-B	El Salvador	0.001	-3	0.001	-3	0.160818	-0.793664	0.001	-3	0.001	-3	13	12
70	AFR-D	Equatorial Guinea	0.001	-3	0.001	-3	0.001	-3	0.001	-3	0.001	-3	49
71	AFR-E	Eritrea	0.185799	-0.730957	0.001	-3	0.001	-3	0.001	-3	0.001	-3	95
72	EUR-C	Estonia	0.001	-3	0.001	-3	0.001	-3	0.001	-3	0.001	-3	5	2
73	AFR-E	Ethiopia	46.7435	1.66972	371.402	2.56984	19.3122	1.28583	0.001	-3	0.001	-3	79	56
76	WPR-B	Fiji	0.001	-3	0.001	-3	0.001	-3	0.001	-3	0.001	-3	0	2
82	AFR-D	Gabon	1.34876	0.129935	0.001	-3	0.001	-3	0.001	-3	0.001	-3	67	13
83	AFR-D	Gambia	0.63372	-0.198103	0.001	-3	0.001	-3	0.001	-3	0.001	-3	32	11
84	EUR-B	Georgia	0.001	-3	0.001	-3	0.001	-3	0.001	-3	0.001	-3	5	2
86	AFR-D	Ghana	52.9205	1.72362	54.6187	1.73734	18.0523	1.25653	427.72	2.63116	375.914	2.57509	86	14
90	AMR-B	Grenada	0.001	-3	0.001	-3	0.001	-3	0.001	-3	0.001	-3	3
93	AMR-D	Guatemala	0.001	-3	0.0714848	-1.14579	0.0697273	-1.1566	0.001	-3	0.001	-3	22	8
95	AFR-D	Guinea	49.735	1.69666	3.96479	0.59822	0.001	-3	0.268664	-0.570791	641.112	2.80693	82	26
96	AFR-D	Guinea-Bissau	9442.16	3.97507	3.22392	0.508385	0.001	-3	0.001	-3	1847.58	3.2666	80	36
97	AMR-B	Guyana	0.001	-3	0.001	-3	0.001	-3	0.001	-3	0.001	-3	16	6
98	AMR-D	Haiti	0.001	-3	0.001	-3	18125.7	4.25829	33931.3	4.5306	11026.5	4.04244	83	31
100	AMR-B	Honduras	0.001	-3	0.001	-3	0.001	-3	0.001	-3	0.001	-3	23	13
102	EUR-C	Hungary	0.001	-3	0.001	-3	0.001	-3	0.001	-3	0.001	-3	0	0
104	SEAR-D	India	4.29633	0.633098	5.58202	0.746792	8.26402	0.917192	3.75288	0.574364	2.53772	0.404444	66	8
301	SEAR-D	India	0.001	-3	0.001	-3	0.001	-3	0.001	-3	0.001	-3	66	8
105	SEAR-B	Indonesia	90.6953	1.95758	132.305	2.12158	9.36674	0.971589	0.001	-3	0.001	-3	46	18
300	SEAR-B	Indonesia	0.001	-3	0.001	-3	0.001	-3	0.001	-3	0.001	-3	46	18
106	EMR-B	Iran (Islamic Republic of)	0.990905	-0.0039682	0.001	-3	0.001	-3	15.7441	1.19712	0.694302	-0.158452	17	4
107	EMR-D	Iraq	31.4307	1.49735	0.198918	-0.701326	0.0645945	-1.1898	0.001	-3	143.848	2.1579	27	21
112	AMR-B	Jamaica	0.001	-3	0.001	-3	0.001	-3	0.001	-3	0.001	-3	20	7
115	EMR-B	Jordan	0.001	-3	0.001	-3	0.001	-3	0.001	-3	0.001	-3	2	3
116	EUR-C	Kazakhstan	0.001	-3	0.001	-3	0.001	-3	0.001	-3	0.001	-3	3	5
117	AFR-E	Kenya	79.7199	1.90157	295.52	2.47059	81.9865	1.91374	1.76093	0.245743	0.001	-3	68	41
118	WPR-B	Kiribati	0.001	-3	0.001	-3	0.001	-3	0.001	-3	0.001	-3	67
120	EMR-B	Kuwait	0.001	-3	0.001	-3	0.001	-3	0.318463	-0.496941	0.001	-3	0	1
121	EUR-B	Kyrgyzstan	0.001	-3	0.001	-3	0.001	-3	0.001	-3	0.001	-3	7	10
122	WPR-B	Lao People's Democratic Republic	32.7408	1.51509	0.001	-3	37.0561	1.56886	0.001	-3	0.001	-3	52	33
123	EUR-C	Latvia	0.001	-3	0.001	-3	0.001	-3	0.001	-3	0.001	-3	22	1
124	EMR-B	Lebanon	0.001	-3	0.001	-3	0.001	-3	0.001	-3	0.001	-3	2	0
125	AFR-E	Lesotho	0.001	-3	0.001	-3	0.001	-3	0.001	-3	0.001	-3	74	22
126	AFR-D	Liberia	336.536	2.52703	279.999	2.44716	390.602	2.59173	279.552	2.44646	51.5791	1.71247	82	27
127	EMR-B	Libya	0.001	-3	0.001	-3	0.001	-3	0.001	-3	0.001	-3	3
129	EUR-C	Lithuania	0.001	-3	0.001	-3	0.001	-3	0.001	-3	0.001	-3	0
133	AFR-D	Madagascar	0.001	-3	0.001	-3	0.001	-3	0.001	-3	0.001	-3	85	54
134	AFR-E	Malawi	58.7769	1.76921	394.625	2.59618	76.9298	1.88609	7.75827	0.889765	11.7354	1.0695	49	17
135	WPR-B	Malaysia	3.4063	0.532283	6.72896	0.827948	7.63903	0.883038	16.3018	1.21224	21.317	1.32873	4	0
136	SEAR-D	Maldives	0.001	-3	0.001	-3	0.001	-3	0.001	-3	0.001	-3	3	2
137	AFR-D	Mali	11.6453	1.06615	0.001	-3	0.001	-3	153.888	2.18721	14.7178	1.16784	78	36
139	WPR-B	Marshall Islands	0.001	-3	0.001	-3	0.001	-3	0.001	-3	0.001	-3	25	6
141	AFR-D	Mauritania	0.001	-3	0.001	-3	0.001	-3	12.4148	1.09394	0.001	-3	74	50
142	AFR-D	Mauritius	0.001	-3	0.001	-3	0.001	-3	0.001	-3	0.001	-3	11	1
144	AMR-B	Mexico	0.00869807	-2.06058	0.001	-3	0.00848274	-2.07146	0.00837742	-2.07689	0.0165468	-1.78129	15	4
145	WPR-B	Micronesia (Fed. States of)	0.001	-3	0.001	-3	0.001	-3	0.001	-3	0.001	-3	75
148	WPR-B	Mongolia	0.001	-3	0.001	-3	0.001	-3	0.001	-3	0.001	-3	49	18
149	EUR-B	Montenegro	0.001	-3	0.001	-3	0.001	-3	0.001	-3	0.001	-3	10	2
151	EMR-D	Morocco	0.001	-3	0.001	-3	0.001	-3	0.001	-3	0.001	-3	30	17
152	AFR-E	Mozambique	399.209	2.6012	842.386	2.92551	310.006	2.49137	52.0146	1.71613	25.6468	1.40903	82	53
153	SEAR-D	Myanmar	1.19201	0.0762803	0.001	-3	1.7138	0.233961	0.305782	-0.514589	3.30035	0.51856	24	17
154	AFR-E	Namibia	1656.25	3.21913	74.1778	1.87027	0.001	-3	55.5299	1.74453	0.001	-3	68	7
155	WPR-B	Nauru	0.001	-3	0.001	-3	0.001	-3	0.001	-3	0.001	-3	35	12
156	SEAR-D	Nepal	7.61922	0.88191	3.0891	0.489832	66.6766	1.82397	4.08832	0.611545	1.23823	0.092803	69	11
160	AMR-D	Nicaragua	0.001	-3	0.001	-3	0.001	-3	0.001	-3	0.001	-3	48	15
161	AFR-D	Niger	65.9524	1.81923	0.001	-3	72.6072	1.86098	140.786	2.14856	339.698	2.53109	91	51
162	AFR-D	Nigeria	33.9929	1.53139	89.8501	1.95352	278.358	2.4446	142.408	2.15353	3.53828	0.548792	69	42
163	WPR-B	Niue	0.001	-3	0.001	-3	0.001	-3	0.001	-3	0.001	-3	0	0
168	EMR-B	Oman	0.001	-3	0.001	-3	0.001	-3	0.339026	-0.469767	0.001	-3	1	11
169	EMR-D	Pakistan	3.68844	0.566843	0.211648	-0.674386	7.91225	0.8983	65.1823	1.81413	0.802561	-0.0955218	52	8
170	WPR-B	Palau	0.001	-3	0.001	-3	0.001	-3	0.001	-3	0.001	-3	33	15
172	AMR-B	Panama	0.001	-3	0.001	-3	0.001	-3	0.001	-3	0.001	-3	26
173	WPR-B	Papua New Guinea	0.001	-3	291.879	2.4652	1311.72	3.11784	218.767	2.33998	0.001	-3	55	60
174	AMR-B	Paraguay	0.001	-3	0.787726	-0.103625	0.001	-3	0.001	-3	0.001	-3	29	14
175	AMR-D	Peru	0.001	-3	0.001	-3	0.001	-3	0.001	-3	0.001	-3	29	15
176	WPR-B	Philippines	17.2289	1.23626	2.92753	0.466501	0.353151	-0.452039	4.4092	0.644359	19.2881	1.28529	26	8
178	EUR-B	Poland	0.001	-3	0.001	-3	0.001	-3	0.001	-3	0.001	-3	0
181	EMR-B	Qatar	0.001	-3	0.001	-3	0.001	-3	1.02178	0.00935588	0.001	-3	0	0
165	WPR-B	Republic of Korea	0.104454	-0.981075	0.001	-3	0.001	-3	0.0410302	-1.3869	0.001	-3	0	2
184	EUR-B	Romania	0.001	-3	0.0456344	-1.34071	0.001	-3	0.001	-3	0.001	-3	28
185	EUR-C	Russian Federation	0.001	-3	0.001	-3	0.0208888	-1.68009	0.001	-3	0.00696989	-2.15677	30	3
186	AFR-E	Rwanda	2.24984	0.352151	6.36297	0.80366	0.001	-3	0.001	-3	2.43945	0.387292	45	35
188	AMR-B	Saint Kitts and Nevis	0.001	-3	0.001	-3	0.001	-3	0.001	-3	0.001	-3	0	1
189	AMR-B	Saint Lucia	0.001	-3	0.001	-3	0.001	-3	0.001	-3	0.001	-3	35	4
191	AMR-B	Saint Vincent and the Grenadines	0.001	-3	0.001	-3	0.001	-3	0.001	-3	0.001	-3	0
194	WPR-B	Samoa	0.001	-3	0.001	-3	0.001	-3	0.001	-3	0.001	-3	2	4
196	AFR-D	Sao Tome and Principe	707.268	2.84958	0.001	-3	0.001	-3	0.001	-3	0.001	-3	74	11
197	EMR-B	Saudi Arabia	0.26549	-0.575952	0.149274	-0.826016	0.001	-3	0.001	-3	0.001	-3	0
198	AFR-D	Senegal	104.831	2.02049	0.317793	-0.497856	0.23165	-0.635167	0.37524	-0.425691	0.0729401	-1.13703	48	28
199	EUR-B	Serbia	0.001	-3	0.001	-3	0.001	-3	0.001	-3	0.001	-3	8	1
200	AFR-D	Seychelles	0.001	-3	0.001	-3	0.001	-3	0.001	-3	0.001	-3	0
201	AFR-D	Sierra Leone	11.2072	1.0495	0.001	-3	0.001	-3	0.001	-3	3866.8	3.58735	87	45
204	EUR-B	Slovakia	0.001	-3	0.001	-3	0.001	-3	0.001	-3	0.001	-3	0	0
206	WPR-B	Solomon Islands	0.001	-3	0.001	-3	0.001	-3	0.001	-3	0.001	-3	68
207	EMR-D	Somalia	319.356	2.50428	22.1728	1.34582	364.252	2.5614	7843.26	3.8945	2220.33	3.34642	77	71
208	AFR-E	South Africa	76.4112	1.88316	206.722	2.31539	0.001	-3	0.0192229	-1.71618	0.001	-3	21	9
211	AFR-E	South Sudan	987.017	2.99432	1.78561	0.251786	10.0594	1.00257	0.001	-3	1.56853	0.195494	74	58
214	SEAR-B	Sri Lanka	0.001	-3	0.001	-3	0.001	-3	0.001	-3	0.001	-3	8	9
215	EMR-D	Sudan	242.097	2.38399	392.045	2.59334	0.001	-3	0.001	-3	0.001	-3	74	58
216	AMR-B	Suriname	0.001	-3	0.001	-3	0.001	-3	0.001	-3	0.001	-3	17	8
218	AFR-E	Swaziland	0.866604	-0.0621791	16.1884	1.2092	0.001	-3	0.001	-3	0.001	-3	43	29
221	EMR-B	Syrian Arab Republic	0.001	-3	0.001	-3	0.001	-3	0.001	-3	0.001	-3	5	10
223	EUR-B	Tajikistan	0.001	-3	0.939926	-0.0269064	0.001	-3	0.001	-3	0.001	-3	6	36
132	EUR-B	TFYR Macedonia	0.001	-3	0.001	-3	0.001	-3	0.001	-3	0.001	-3	12	0
225	SEAR-B	Thailand	1.94907	0.289828	4.75276	0.676946	29.7279	1.47316	4.19375	0.622603	0.435089	-0.361422	4	4
66	SEAR-D	Timor-Leste	0.001	-3	0.001	-3	0.001	-3	0.001	-3	0.001	-3	53	31
226	AFR-D	Togo	66.3049	1.82155	35.4791	1.54997	103.076	2.01316	0.618064	-0.208966	9.184	0.963032	87	39
228	WPR-B	Tonga	0.001	-3	0.001	-3	0.001	-3	0.001	-3	0.001	-3	4	0
229	AMR-B	Trinidad and Tobago	0.001	-3	0.001	-3	0.001	-3	0.001	-3	0.001	-3	8	6
230	EMR-B	Tunisia	0.001	-3	0.001	-3	0.001	-3	0.001	-3	0.001	-3	15
231	EUR-B	Turkey	0.001	-3	0.001	-3	0.001	-3	0.001	-3	0.001	-3	10	0
232	EUR-B	Turkmenistan	0.001	-3	0.001	-3	0.001	-3	0.001	-3	0.001	-3	2
234	WPR-B	Tuvalu	0.001	-3	0.001	-3	0.001	-3	0.001	-3	0.001	-3	15	2
235	AFR-E	Uganda	117.248	2.06911	33.3188	1.52269	68.8788	1.83809	6.54367	0.815821	174.033	2.24063	66	28
236	EUR-C	Ukraine	0.001	-3	0.001	-3	0.001	-3	0.719987	-0.142675	0.001	-3	6	2
237	EMR-B	United Arab Emirates	0.001	-3	0.001	-3	0.001	-3	0.001	-3	0.001	-3	2	0
224	AFR-E	United Republic of Tanzania	68.7306	1.83715	176.445	2.24661	99.37	1.99726	20.3247	1.30802	5.98777	0.777265	90	47
241	AMR-B	Uruguay	0.001	-3	0.001	-3	0.001	-3	0.001	-3	0.001	-3	0	0
242	EUR-B	Uzbekistan	0.001	-3	0.001	-3	0.001	-3	0.001	-3	0.001	-3	4	13
243	WPR-B	Vanuatu	0.001	-3	0.001	-3	0.001	-3	0.001	-3	0.001	-3	43	10
245	AMR-B	Venezuela (Bolivarian Republic of)	0.001	-3	0.001	-3	0.001	-3	0.001	-3	0.001	-3	17
246	WPR-B	Viet Nam	9.76317	0.989591	5.34014	0.727552	6.80536	0.832851	0.0333693	-1.47665	0	#NUM!	24	5
250	EMR-D	Yemen	0.001	-3	2.47418	0.393431	13.1793	1.11989	1363.8	3.13475	0.001	-3	47	45
251	AFR-E	Zambia	165.455	2.21868	367.407	2.56515	514.036	2.71099	24.2274	1.38431	14.1054	1.14938	52	39
252	AFR-E	Zimbabwe	4697.65	3.67188	7643.93	3.88332	458.822	2.66164	753.705	2.8772	928.583	2.96782	60	20
Note:
IR2008=Incidence rate of 2008
LogIR08=Log-transformed data of the incidence rate of 2008
IR2009=Incidence rate of 2009
LogIR09=Log-transformed data of the incidence rate of 2009
:
Sanit=Proportion of people do not have access to improved sanitation
Water=Proportion of people do not have access to improved water
