# Supplementary material for: Updated Global Burden of Cholera in Endemic Countries
Source: PLoS Negl Trop Dis. 2015 Jun 4;9(6):e0003832. doi: 10.1371/journal.pntd.0003832 (PMC4455997; doi:10.1371/journal.pntd.0003832)
Supplement: S2 Dataset — (XLSX) [file pntd.0003832.s002.xlsx]

## Sheet: Sheet1
WHO Region	Country	Sensitivity 1 (Conservative): Population at risk based on % without sustainable access to improved water					Sensitivity 1 (Liberal): Population at risk includes total population from India, China, and Indonesia					Sensitivity 2 (Conservative) : Incidence rate estimate 50% of original estimate					Sensitivity 2 (Liberal) : Incidence rate estimate 50% of original estimate				Sensitivity 3 (Conservative): CFR 1% for all countries				Sensitivity 3 (Liberal): CFR 5% for all countries
		Population at Risk	Incidence Rate (per 1,000)	Estimated Total Number of Cases (Annually)	Case Fatality Rate	Estimated Total Number of Deaths (Annually)	Population at Risk	Incidence Rate (per 1,000)	Estimated Total Number of Cases (Annually)	Case Fatality Rate	Estimated Total Number of Deaths (Annually)	Population at Risk	Incidence Rate (per 1,000) (x50%)	Estimated Total Number of Cases (Annually)	Case Fatality Rate	Estimated Total Number of Deaths (Annually)	Incidence Rate (per 1,000) (x150%)	Estimated Total Number of Cases (Annually)	Case Fatality Rate	Estimated Total Number of Deaths (Annually)	Population at Risk	Incidence Rate (per 1,000)	Estimated Total Number of Cases (Annually)	Case Fatality Rate (1%)	Estimated Total Number of Deaths (Annually)	Case Fatality Rate (5%)	Estimated Total Number of Deaths (Annually)
SEAR-D	India	4.99031e+07	1.64	81841	0.03	2455.23	623788144	1.64	1.02301e+06	0.03	30690.4	4.117e+08	0.82	337594	0.03	10127.8	2.46	1.01278e+06	0.03	30383.5	4.117e+08	1.64	675188	0.01		0.05	33759.4
AFR-D	Nigeria	6.70773e+07	2	134155	0.038	5097.87	1.10198e+08	2	220397	0.038	8375.08	1.10198e+08	1	110198	0.038	4187.54	3	330595	0.038	12562.6	1.10198e+08	2	220397	0.01	2203.97	0.05	11019.8
WPR-B	China	22709700	0.1	2270.97	0.01	22.7097	252330000	0.1	25233	0.01	252.33	90838800	0.05	4541.94	0.01	45.4194	0.15	13625.8	0.01	136.258	90838800	0.1	9083.88	0.01		0.05	454.194
AFR-E	Ethiopia	4.87734e+07	4	195093	0.038	7413.55	6.88053e+07	4	275221	0.038	10458.4	6.88053e+07	2	137611	0.038	5229.2	6	412832	0.038	15687.6	6.88053e+07	4	275221	0.01	2752.21	0.05	13761.1
SEAR-D	Bangladesh	2.87138e+07	1.64	47090.7	0.03	1412.72	66495209	1.64	109052	0.03	3271.56	66495209	0.82	54526.1	0.03	1635.78	2.46	163578	0.03	4907.35	66495209	1.64	109052	0.01	1090.52	0.05	5452.61
AFR-E	Democratic Republic of the Congo	3.42051e+07	4	136821	0.038	5199.18	4.72653e+07	4	189061	0.038	7184.32	4.72653e+07	2	94530.6	0.038	3592.16	6	283592	0.038	10776.5	4.72653e+07	4	189061	0.01	1890.61	0.05	9453.06
AFR-E	United Republic of Tanzania	2.11375e+07	4	84549.9	0.038	3212.89	40475997	4	161904	0.038	6152.35	40475997	2	80952	0.038	3076.18	6	242856	0.038	9228.53	40475997	4	161904	0.01	1619.04	0.05	8095.2
AFR-E	Kenya	1.67728e+07	4	67091.1	0.038	2549.46	2.78183e+07	4	111273	0.038	4228.37	2.78183e+07	2	55636.5	0.038	2114.19	6	166910	0.038	6342.56	2.78183e+07	4	111273	0.01	1112.73	0.05	5563.65
EMR-D	Sudan	1.60434e+07	1.64	26311.2	0.032	841.958	2.63825e+07	1.64	43267.3	0.032	1384.55	2.63825e+07	0.82	21633.6	0.032	692.276	2.46	64900.9	0.032	2076.83	2.63825e+07	1.64	43267.3	0.01	432.673	0.05	2163.36
WPR-B	Philippines	7.47555e+06	0.1	747.555	0.01	7.47555	2.42955e+07	0.1	2429.55	0.01	24.2955	2.42955e+07	0.05	1214.78	0.01	12.1478	0.15	3644.33	0.01	36.4433	2.42955e+07	0.1	2429.55	0.01		0.05	121.478
AFR-E	Uganda	9.51642e+06	4	38065.7	0.038	1446.5	2.24316e+07	4	89726.2	0.038	3409.6	2.24316e+07	2	44863.1	0.038	1704.8	6	134589	0.038	5114.4	2.24316e+07	4	89726.2	0.01	897.262	0.05	4486.31
AFR-D	Ghana	3.39681e+06	2	6793.61	0.038	258.157	2.08661e+07	2	41732.2	0.038	1585.82	2.08661e+07	1	20866.1	0.038	792.912	3	62598.3	0.038	2378.73	2.08661e+07	2	41732.2	0.01	417.322	0.05	2086.61
AFR-E	Mozambique	1.27027e+07	4	50810.6	0.038	1930.8	1.96532e+07	4	78612.6	0.038	2987.28	1.96532e+07	2	39306.3	0.038	1493.64	6	117919	0.038	4480.92	1.96532e+07	4	78612.6	0.01	786.126	0.05	3930.63
SEAR-D	Nepal	2.95306e+06	1.64	4843.02	0.03	145.291	1.85238e+07	1.64	30379	0.03	911.369	1.85238e+07	0.82	15189.5	0.03	455.684	2.46	45568.4	0.03	1367.05	1.85238e+07	1.64	30379	0.01		0.05	1518.95
AFR-D	Madagascar	1.13829e+07	2	22765.9	0.038	865.104	1.79176e+07	2	35835.2	0.038	1361.74	1.79176e+07	1	17917.6	0.038	680.869	3	53752.8	0.038	2042.61	1.79176e+07	2	35835.2	0.01	358.352	0.05	1791.76
EMR-D	Afghanistan	14198906	1.64	23286.2	0.032	745.159	1.78906e+07	1.64	29340.6	0.032	938.9	1.78906e+07	0.82	14670.3	0.032	469.45	2.46	44010.9	0.032	1408.35	1.78906e+07	1.64	29340.6	0.01	293.406	0.05	1467.03
AFR-D	Niger	8.10581e+06	2	16211.6	0.038	616.042	1.44633e+07	2	28926.6	0.038	1099.21	1.44633e+07	1	14463.3	0.038	549.606	3	43389.9	0.038	1648.82	1.44633e+07	2	28926.6	0.01	289.266	0.05	1446.33
AFR-E	Côte d'Ivoire	3.79532e+06	4	15181.3	0.038	576.888	1.44222e+07	4	57688.8	0.038	2192.18	1.44222e+07	2	28844.4	0.038	1096.09	6	86533.2	0.038	3288.26	1.44222e+07	4	57688.8	0.01	576.888	0.05	2884.44
AFR-D	Burkina Faso	3.26346e+06	2	6526.92	0.038	248.023	1.28984e+07	2	25796.9	0.038	980.281	1.28984e+07	1	12898.4	0.038	490.141	3	38695.3	0.038	1470.42	1.28984e+07	2	25796.9	0.01	257.969	0.05	1289.84
AFR-D	Mali	5.03495e+06	2	10069.9	0.038	382.656	1.0909e+07	2	21818.1	0.038	829.088	1.0909e+07	1	10909	0.038	414.544	3	32727.1	0.038	1243.63	1.0909e+07	2	21818.1	0.01	218.181	0.05	1090.9
EMR-D	Yemen	1.02434e+07	1.64	16799.1	0.032	537.571	1.06986e+07	1.64	17545.7	0.032	561.463	1.06986e+07	0.82	8772.86	0.032	280.732	2.46	26318.6	0.032	842.195	1.06986e+07	1.64	17545.7	0.01	175.457	0.05	877.286
AFR-D	Cameroon	4.7436e+06	2	9487.2	0.038	360.514	1.05184e+07	2	21036.8	0.038	799.4	1.05184e+07	1	10518.4	0.038	399.7	3	31555.2	0.038	1199.1	1.05184e+07	2	21036.8	0.01	210.368	0.05	1051.84
AFR-D	Chad	5.74318e+06	2	11486.4	0.038	436.482	1.01971e+07	2	20394.2	0.038	774.978	1.01971e+07	1	10197.1	0.038	387.489	3	30591.2	0.038	1162.47	1.01971e+07	2	20394.2	0.01	203.942	0.05	1019.71
WPR-B	Cambodia	5.17138e+06	0.1	517.138	0.01	5.17138	9.9118e+06	0.1	991.18	0.01	9.9118	9.9118e+06	0.05	495.59	0.01	4.9559	0.15	1486.77	0.01	14.8677	9.9118e+06	0.1	991.18	0.01	9.9118	0.05	49.559
AFR-D	Guinea	2.82777e+06	2	5655.54	0.038	214.91	8.91835e+06	2	17836.7	0.038	677.794	8.91835e+06	1	8918.35	0.038	338.897	3	26755	0.038	1016.69	8.91835e+06	2	17836.7	0.01	178.367	0.05	891.835
AFR-D	Benin	2.37745e+06	2	4754.9	0.038	180.686	8.27352e+06	2	16547	0.038	628.788	8.27352e+06	1	8273.52	0.038	314.394	3	24820.6	0.038	943.182	8.27352e+06	2	16547	0.01	165.47	0.05	827.352
AMR-D	Haiti	3067884	4	12271.5	0.0122719	150.596	8214012	4	32856	0.0122719	403.208	8214012	2	16428	0.0122719	201.604	6	49284.1	0.0122719	604.812	8214012	25.6377	210589	0.01	2105.89	0.05	10529.4
AFR-D	Angola	9.57907e+06	2	19158.1	0.038	728.009	8.21063e+06	2	16421.3	0.038	624.008	8.21063e+06	1	8210.63	0.038	312.004	3	24631.9	0.038	936.012	8.21063e+06	2	16421.3	0.01	164.213	0.05	821.063
AFR-E	Zimbabwe	2.6154e+06	4	10461.6	0.038	397.54	7.84619e+06	4	31384.7	0.038	1192.62	7.84619e+06	2	15692.4	0.038	596.31	6	47077.1	0.038	1788.93	7.84619e+06	4	31384.7	0.01	313.847	0.05	1569.24
EMR-D	Somalia	6.84168e+06	1.64	11220.4	0.032	359.052	7.41985e+06	1.64	12168.6	0.032	389.394	7.41985e+06	0.82	6084.28	0.032	194.697	2.46	18252.8	0.032	584.091	7.41985e+06	1.64	12168.6	0.01	121.686	0.05	608.428
AFR-E	Malawi	2.55233e+06	4	10209.3	0.038	387.954	7.35671e+06	4	29426.8	0.038	1118.22	7.35671e+06	2	14713.4	0.038	559.11	6	44140.3	0.038	1677.33	7.35671e+06	4	29426.8	0.01	294.268	0.05	1471.34
AFR-E	South Sudan	4.2746e+06	4	17098.4	0.038	649.739	7.35629e+06	4	29425.1	0.038	1118.16	7.35629e+06	2	14712.6	0.038	559.078	6	44137.7	0.038	1677.23	7.35629e+06	4	29425.1	0.01	294.251	0.05	1471.26
AFR-E	Zambia	5.15462e+06	4	20618.5	0.038	783.503	6.87283e+06	4	27491.3	0.038	1044.67	6.87283e+06	2	13745.7	0.038	522.335	6	41237	0.038	1567.01	6.87283e+06	4	27491.3	0.01	274.913	0.05	1374.57
AFR-D	Senegal	3.62616e+06	2	7252.32	0.038	275.588	6.21627e+06	2	12432.5	0.038	472.437	6.21627e+06	1	6216.27	0.038	236.218	3	18648.8	0.038	708.655	6.21627e+06	2	12432.5	0.01	124.325	0.05	621.627
AFR-D	Togo	2.45935e+06	2	4918.69	0.038	186.91	5.48623e+06	2	10972.5	0.038	416.954	5.48623e+06	1	5486.23	0.038	208.477	3	16458.7	0.038	625.43	5.48623e+06	2	10972.5	0.01	109.725	0.05	548.623
AFR-E	Eritrea	3,215,049*	4	12860.2	0.038	488.687	5.4541e+06	4	21816.4	0.038	829.023	5.4541e+06	2	10908.2	0.038	414.512	6	32724.6	0.038	1243.54	5.4541e+06	4	21816.4	0.01	218.164	0.05	1090.82
SEAR-B	Indonesia	1.99856e+06	0.45	899.352	0.01	8.99352	11103112	0.45	4996.4	0.01	49.964	5.10743e+06	0.225	1149.17	0.01	11.4917	0.675	3447.52	0.01	34.4752	5.10743e+06	0.45	2298.34	0.01	22.9834	0.05	114.917
AFR-D	Sierra Leone	2.58839e+06	2	5176.78	0.038	196.718	5.00422e+06	2	10008.4	0.038	380.321	5.00422e+06	1	5004.22	0.038	190.16	3	15012.7	0.038	570.481	5.00422e+06	2	10008.4	0.01	100.084	0.05	500.422
AFR-E	Burundi	2.58517e+06	4	10340.7	0.038	392.946	4.98569e+06	4	19942.7	0.038	757.824	4.98569e+06	2	9971.37	0.038	378.912	6	29914.1	0.038	1136.74	4.98569e+06	4	19942.7	0.01	199.427	0.05	997.137
AFR-E	Rwanda	3.79286e+06	4	15171.4	0.038	576.514	4.87653e+06	4	19506.1	0.038	741.232	4.87653e+06	2	9753.06	0.038	370.616	6	29259.2	0.038	1111.85	4.87653e+06	4	19506.1	0.01	195.061	0.05	975.306
WPR-B	Papua New Guinea	4115367	0.1	411.537	0.01	4.11537	3.77242e+06	0.1	377.242	0.01	3.77242	3.77242e+06	0.05	188.621	0.01	1.88621	0.15	565.863	0.01	5.65863	3.77242e+06	0.1	377.242	0.01	3.77242	0.05	18.8621
AFR-E	Congo	1.1924e+06	4	4769.59	0.038	181.244	3.37161e+06	4	13486.4	0.038	512.484	3.37161e+06	2	6743.21	0.038	256.242	6	20229.6	0.038	768.726	3.37161e+06	4	13486.4	0.01	134.864	0.05	674.321
WPR-B	Lao People's Democratic Republic	2.11059e+06	0.1	211.059	0.01	2.11059	3.32577e+06	0.1	332.577	0.01	3.32577	3.32577e+06	0.05	166.289	0.01	1.66289	0.15	498.866	0.01	4.98866	3.32577e+06	0.1	332.577	0.01	3.32577	0.05	16.6289
AFR-D	Liberia	1.06866e+06	2	2137.31	0.038	81.218	3.24555e+06	2	6491.1	0.038	246.662	3.24555e+06	1	3245.55	0.038	123.331	3	9736.66	0.038	369.993	3.24555e+06	2	6491.1	0.01	64.911	0.05	324.555
AFR-E	Central African Republic	1.43547e+06	4	5741.9	0.038	218.192	2.87095e+06	4	11483.8	0.038	436.384	2.87095e+06	2	5741.9	0.038	218.192	6	17225.7	0.038	654.576	2.87095e+06	4	11483.8	0.01	114.838	0.05	574.19
AFR-D	Mauritania	1804710	2	3609.42	0.038	137.158	2.67097e+06	2	5341.94	0.038	202.994	2.67097e+06	1	2670.97	0.038	101.497	3	8012.91	0.038	304.491	2.67097e+06	2	5341.94	0.01	53.4194	0.05	267.097
AMR-B	Dominican Republic	1.40235e+06	2	2804.7	0.0143519	40.2529	1.70286e+06	2	3405.71	0.0143519	48.8785	1.70286e+06	1	1702.86	0.0143519	24.4392	3	5108.57	0.0143519	73.3177	1.70286e+06	5.6603	9638.67	0.01	96.3867	0.05	481.933
AFR-E	Lesotho	441963	4	1767.85	0.038	67.1783	1.4866e+06	4	5946.41	0.038	225.963	1.4866e+06	2	2973.2	0.038	112.982	6	8919.61	0.038	338.945	1.4866e+06	4	5946.41	0.01	59.4641	0.05	297.32
AFR-E	Namibia	152528	4	610.111	0.038	23.1842	1.4817e+06	4	5926.79	0.038	225.218	1.4817e+06	2	2963.4	0.038	112.609	6	8890.19	0.038	337.827	1.4817e+06	4	5926.79	0.01	59.2679	0.05	296.34
AFR-D	Guinea-Bissau	571185	2	1142.37	0.038	43.41	1.2693e+06	2	2538.6	0.038	96.4667	1.2693e+06	1	1269.3	0.038	48.2334	3	3807.9	0.038	144.7	1.2693e+06	2	2538.6	0.01	25.386	0.05	126.93
AFR-D	Gabon	202309	2	404.618	0.038	15.3755	1.04267e+06	2	2085.34	0.038	79.2428	1.04267e+06	1	1042.67	0.038	39.6214	3	3128.01	0.038	118.864	1.04267e+06	2	2085.34	0.01	20.8534	0.05	104.267
SEAR-D	Timor-Leste	334630	1.64	548.792	0.03	16.4638	572108	1.64	938.258	0.03	28.1477	572108	0.82	469.129	0.03	14.0739	2.46	1407.39	0.03	42.2216	572108	1.64	938.258	0.01	9.38258	0.05	46.9129
AMR-B	Jamaica	191904	0.1	19.1904	0.01	0.191904	548297	0.1	54.8297	0.01	0.548297	548297	0.05	27.4149	0.01	0.274149	0.15	82.2446	0.01	0.822446	548297	0.1	54.8297	0.01		0.05	2.74149
AFR-D	Gambia	184870	2	369.741	0.038	14.0502	537805	2	1075.61	0.038	40.8732	537805	1	537.805	0.038	20.4366	3	1613.41	0.038	61.3097	537805	2	1075.61	0.01	10.7561	0.05	53.7805
AFR-E	Swaziland	346013	4	1384.05	0.038	52.594	513054	4	2052.21	0.038	77.9842	513054	2	1026.11	0.038	38.9921	6	3078.32	0.038	116.976	513054	4	2052.21	0.01	20.5221	0.05	102.611
EUR-B	Tajikistan	2.74584e+06	0.1	274.584	0.01	2.74584	457640	0.1	45.764	0.01	0.45764	457640	0.05	22.882	0.01	0.22882	0.15	68.6459	0.01	0.686459	457640	0.1	45.764	0.01	0.45764	0.05	2.2882
AFR-D	Comoros	34154.1	2	68.3081	0.038	2.59571	437172	2	874.344	0.038	33.2251	437172	1	437.172	0.038	16.6125	3	1311.52	0.038	49.8376	437172	2	874.344	0.01	8.74344	0.05	43.7172
EMR-D	Djibouti	100084	1.64	164.138	0.032	5.25243	417018	1.64	683.91	0.032	21.8851	417018	0.82	341.955	0.032	10.9426	2.46	1025.86	0.032	32.8277	417018	1.64	683.91	0.01	6.8391	0.05	34.1955
SEAR-D	Bhutan	28677.6	1.64	47.0312	0.03	1.41094	401486	1.64	658.437	0.03	19.7531	401486	0.82	329.218	0.03	9.87655	2.46	987.655	0.03	29.6297	401486	1.64	658.437	0.01		0.05	32.9218
WPR-B	Solomon Islands	110554	0.1	11.0554	0.01	0.110554	357984	0.1	35.7984	0.01	0.357984	357984	0.05	17.8992	0.01	0.178992	0.15	53.6976	0.01	0.536976	357984	0.1	35.7984	0.01	0.357984	0.05	1.78992
AFR-D	Cape Verde	58512.1	2	117.024	0.038	4.44692	190164	2	380.329	0.038	14.4525	190164	1	190.164	0.038	7.22625	3	570.493	0.038	21.6787	190164	2	380.329	0.01	3.80329	0.05	19.0164
AFR-D	Sao Tome and Principe	19605.1	2	39.2102	0.038	1.48999	131889	2	263.777	0.038	10.0235	131889	1	131.889	0.038	5.01177	3	395.666	0.038	15.0353	131889	2	263.777	0.01	2.63777	0.05	13.1889
WPR-B	Vanuatu	23629.9	0.1	2.36299	0.01	0.0236299	101609	0.1	10.1609	0.01	0.101609	101609	0.05	5.08043	0.01	0.0508043	0.15	15.2413	0.01	0.152413	101609	0.1	10.1609	0.01	0.101609	0.05	0.508043
WPR-B	Micronesia (Fed. States of)	11398.1	0.1	1.13981	0.01	0.0113981	77714.2	0.1	7.77143	0.01	0.0777143	77714.2	0.05	3.88571	0.01	0.0388571	0.15	11.6571	0.01	0.116571	77714.2	0.1	7.77143	0.01	0.0777143	0.05	0.388571
WPR-B	Kiribati	33232.6	0.1	3.32326	0.01	0.0332326	65487.8	0.1	6.54878	0.01	0.0654878	65487.8	0.05	3.27439	0.01	0.0327439	0.15	9.82317	0.01	0.0982317	65487.8	0.1	6.54878	0.01	0.0654878	0.05	0.327439
AMR-B	Saint Lucia	7095.88	0.1	0.709588	0.01	0.00709588	62088.9	0.1	6.2089	0.01	0.062089	62088.9	0.05	3.10445	0.01	0.0310445	0.15	9.31334	0.01	0.0931334	62088.9	0.1	6.2089	0.01		0.05	0.310445
WPR-B	Marshall Islands	3145.68	0.1	0.314568	0.01	0.00314568	13107	0.1	1.3107	0.01	0.013107	13107	0.05	0.65535	0.01	0.0065535	0.15	1.96605	0.01	0.0196605	13107	0.1	1.3107	0.01		0.05	0.065535
WPR-B	Palau	3070.5	0.1	0.30705	0.01	0.0030705	6755.1	0.1	0.67551	0.01	0.0067551	6755.1	0.05	0.337755	0.01	0.00337755	0.15	1.01327	0.01	0.0101327	6755.1	0.1	0.67551	0.01	0.0067551	0.05	0.0337755
WPR-B	Nauru	1203	0.1	0.1203	0.01	0.001203	3508.75	0.1	0.350875	0.01	0.00350875	3508.75	0.05	0.175438	0.01	0.00175438	0.15	0.526313	0.01	0.00526313	3508.75	0.1	0.350875	0.01	0.00350875	0.05	0.0175438
*Percent of population with sustainable access to improved water not available for Eritrea. Ethiopia's proportion was used as proxy.
